# Supplementary material for: Molecular pathways of ketamine: A systematic review of immediate and sustained effects on PTSD
Source: Psychopharmacology (Berl). 2025 Mar 17;242(6):1197–243. doi: 10.1007/s00213-025-06756-4 (PMC12084251; doi:10.1007/s00213-025-06756-4)
Supplement: Supplementary file 1 — (XLSX 14.7 KB) [file 213_2025_6756_MOESM1_ESM.xlsx]

## Sheet: Table1
Title	Molecular Pathways of Ketamine: A Systematic Review of Immediate and Sustained Effects on PTSD
Authors	Nathan J. Wellington1,2,3,5, BPsych, Ana P. Boucas, PhD, Prof. Jim Lagopoulos, PhD4, Bonnie L. Quigley, PhD1,3,5 and Anna V. Kuballa2,3,5, PhD
Affiliations	1. National PTSD Research Centre, Thompson Institute, University of the Sunshine Coast (UniSC), Birtinya, QLD Australia
	2. School of Health, UniSC, Sippy Downs, QLD Australia
	3. Centre for Bioinnovation, UniSC, Sippy Downs, QLD Australia
	4. Thompson Brain and Mind Healthcare, Maroochydore, QLD Australia
	5. Sunshine Coast Health Institute, Sunshine Coast Hospital and Health Service, Birtinya, QLD Australia
Corresponding Author Details	Nathan J. Wellington
	Email: njwellington@outlook.com
Cochrane Risk of Bias Analysis		Consensus
Article	Year	Sequence generation	Allocation concealment	Blinding of participants and personnel for all outcomes	Blinding of outcome assessors for all outcomes	Incomplete outcome data for all outcomes	Selective outcome reporting	Other sources of bias
(2R, 6R)-hydroxynorketamine acts through GluA1-induced synaptic plasticity to alleviate PTSD-like effects in rat models	2021	low	low	low	low	low	low	low
(2R, 6R)-hydroxynorketamine improves PTSD-associated behaviors and structural plasticity via modulating BDNF-mTOR signaling in the nucleus accumbens	2017	low	low	low	low	low	low	low
(2R, 6R)-hydroxynorketamine targeting the basolateral amygdala regulates fear memory	2023	low	low	low	low	low	low	low
A key role of miR-132-5p in the prefrontal cortex for persistent prophylactic actions of (R)-ketamine in mice	2022	low	low	low	low	low	low	low
Acute ketamine facilitates fear memory extinction in a rat model of PTSD along with restoring glutamatergic alterations and dendritic atrophy in the prefrontal cortex	2021	low	low	low	low	low	low	low
Adjunct treatment with ketamine enhances the therapeutic effects of extinction learning after chronic unpredictable stress	2022	low	low	low	low	low	low	low
Anxiolytic effects of ketamine in animal models of posttraumatic stress disorder	2015	low	low	low	low	low	low	low
Applying ketamine to alleviate the PTSD-like effects by regulating the HCN1-related BDNF	2018	low	low	low	unclear	low	low	low
Association between intravenous ketamine-induced stress hormone levels and long-term fear memory renewal in Sprague-Dawley rats	2021	low	low	low	low	low	low	low
Effects of Ketamine on Levels of Inflammatory Cytokines IL-6, IL-1beta, and TNF-alpha in the Hippocampus of Mice Following Acute or Chronic Administration	2017	low	low	unclear	unclear	low	low	low
Effects of striatal ?FosB overexpression and ketamine on social defeatstress-induced anhedonia in mice	2015	low	low	low	low	low	low	low
Effects of Subanesthetic Intravenous Ketamine Infusion on Corticosterone and Brain-Derived Neurotrophic Factor in the Plasma of Male Sprague-Dawley Rats	2018	low	low	low	low	low	low	low
Effects of subanesthetic intravenous ketamine infusion on neuroplasticity-related proteins in the prefrontal cortex, amygdala, and hippocampus of Sprague-Dawley rats	2019	low	low	unclear	low	low	low	low
Ketamine accelerates fear extinction via mTORC1 signaling	2017	low	low	low	low	low	low	low
Ketamine alleviates fear generalization through GluN2B-BDNF signaling in mice	2020	low	low	unclear	unclear	low	low	low
Ketamine alleviates fear memory and spatial cognition deficits in PTSD rat model via BDNF signaling pathway of hippocampus and amygdala	2022	low	low	unclear	unclear	low	low	low
Ketamine ameliorates severe traumatic event-induced antidepressant-resistant depression in a rat model through ERK activation	2019	low	unclear	low	low	low	unclear	low
Ketamine induces brain-derived neurotrophic factor expression via phosphorylation of histone deacetylase 5 in rats	2016	low	low	low	low	low	low	low
Ketamine-induced changes in plasma brain-derived neurotrophic factor (BDNF) levels are associated with the resting-state functional connectivity of the prefrontal cortex	2020	low	low	low	low	low	low	low
Ketamine's Effects on the Glutamatergic and GABAergic Systems: A Proteomics and Metabolomics Study in Mice	2019	low	low	low	low	low	low	low
MicroRNA expression profile and functional analysis reveal that miR-206 is a critical novel gene for the expression of BDNF induced by ketamine	2013	low	low	low	low	low	low	unclear
Nuclear factor of activated T cells 4 in the prefrontal cortex is required for prophylactic actions of (R)-ketamine	2022	low	low	low	low	low	low	low
Observation of distressed conspecific as a model of emotional trauma generates silent synapses in the prefrontal-amygdala pathway and enhances fear learning, but ketamine abolishes those effects	2015	low	low	unclear	low	low	low	low
Prediction of individual differences in fear response by novelty seeking, and disruption of contextual fear memory reconsolidation by ketamine	2017	low	low	unclear	unclear	low	low	low
Rapid and long-lasting antidepressant-like effects of ketamine and their relationship with the expression of brain enzymes, BDNF, and astrocytes.	2014	low	low	low	low	low	low	low
S-Ketamine Pretreatment Alleviates Anxiety-Like Behaviors and Mechanical Allodynia and Blocks the Pro-inflammatory Response in Striatum and Periaqueductal Gray From a Post-traumatic Stress Disorder Model	2021	low	low	low	low	low	unclear	low
The combination of long-term ketamine and extinction training contributes to fear erasure by Bdnf methylation	2017	low	low	low	low	low	unclear	unclear
The potential role of GSK-3? signaling pathway for amelioration actions of ketamine on the PTSD rodent model	2023	low	low	unclear	low	low	low	low
The role of BDNF in mediating the prophylactic effects of (R, S)-ketamine on fear generalization and extinction	2021	low	low	low	low	low	low	low
